# Supplementary material for: Illustrating, Quantifying, and Correcting for Bias in Post-hoc Analysis of Gene-Based Rare Variant Tests of Association
Source: Front Genet. 2017 Sep 14;8:117. doi: 10.3389/fgene.2017.00117 (PMC5603735; doi:10.3389/fgene.2017.00117)
Supplement: Supplementary file 2 [file SupplementaryTable1.XLSX]

## Sheet: Sheet1
Simulation Name	Hypothesis (Alternative or Null)	Relative Risk Distribution (risk increasing: nuetral: risk decreasing)	Minor Allele Frequencey Distribution	Simulation Setting Details																							GBT Power				Single-Marker Test Statistic Expected Values
				N+	N-	m	Relative Risk										Minor Allele Frequency										SKAT		Burden		T = D										T = D2
							SNP1	SNP2	SNP3	SNP4	SNP5	SNP6	SNP7	SNP8	SNP9	SNP10	SNP1	SNP2	SNP3	SNP4	SNP5	SNP6	SNP7	SNP8	SNP9	SNP10	0.01	0.0001	0.01	0.0001	SNP1	SNP2	SNP3	SNP4	SNP5	SNP6	SNP7	SNP8	SNP9	SNP10	SNP1	SNP2	SNP3	SNP4	SNP5	SNP6	SNP7	SNP8	SNP9
sim1	Alternative Hypothesis Simulations	20:80:0	10 rare	1500	1500	10	2	2	1	1	1	1	1	1	1	1	0.001	0.001	0.001	0.001	0.001	0.001	0.001	0.001	0.001	0.001	0.034	0.001	0.033	0.001	0.001	0.001	0	0	0	0	0	0	0	0	1.99833e-06	1.99833e-06	6.66e-07	6.66e-07	6.66e-07	6.66e-07	6.66e-07	6.66e-07	6.66e-07
sim2				1500	1500	10	8	8	1	1	1	1	1	1	1	1	0.0001	0.0001	0.0001	0.0001	0.0001	0.0001	0.0001	0.0001	0.0001	0.0001	0.028	0	0.073	0	0.0007	0.0007	0	0	0	0	0	0	0	0	7.89783e-07	7.89783e-07	6.666e-08	6.666e-08	6.666e-08	6.666e-08	6.666e-08	6.666e-08	6.666e-08
sim3			1 common (neutral), 9 rare	1500	1500	10	2	2	1	1	1	1	1	1	1	1	0.001	0.001	0.05	0.001	0.001	0.001	0.001	0.001	0.001	0.001	0.019	0	0.025	0	0.001	0.001	0	0	0	0	0	0	0	0	1.99833e-06	1.99833e-06	3.16667e-05	6.66e-07	6.66e-07	6.66e-07	6.66e-07	6.66e-07	6.66e-07
sim4				1500	1500	10	8	8	1	1	1	1	1	1	1	1	0.0001	0.0001	0.05	0.0001	0.0001	0.0001	0.0001	0.0001	0.0001	0.0001	0.014	0	0.027	0	0.0007	0.0007	0	0	0	0	0	0	0	0	7.89783e-07	7.89783e-07	3.16667e-05	6.666e-08	6.666e-08	6.666e-08	6.666e-08	6.666e-08	6.666e-08
sim5				1500	1500	10	2	2	1	1	1	1	1	1	1	1	0.001	0.001	0.01	0.001	0.001	0.001	0.001	0.001	0.001	0.001	0.012	0	0.023	0	0.001	0.001	0	0	0	0	0	0	0	0	1.99833e-06	1.99833e-06	6.6e-06	6.66e-07	6.66e-07	6.66e-07	6.66e-07	6.66e-07	6.66e-07
sim6				1500	1500	10	8	8	1	1	1	1	1	1	1	1	0.0001	0.0001	0.01	0.0001	0.0001	0.0001	0.0001	0.0001	0.0001	0.0001	0.01	0	0.021	0	0.0007	0.0007	0	0	0	0	0	0	0	0	7.89783e-07	7.89783e-07	6.6e-06	6.666e-08	6.666e-08	6.666e-08	6.666e-08	6.666e-08	6.666e-08
sim7			2 common (1 neutral, 1 risk incr), 8 rare	1500	1500	10	1.2	2	1	1	1	1	1	1	1	1	0.05	0.001	0.05	0.001	0.001	0.001	0.001	0.001	0.001	0.001	0.101	0.005	0.065	0.002	0.01	0.001	0	0	0	0	0	0	0	0	0.000134633	1.99833e-06	3.16667e-05	6.66e-07	6.66e-07	6.66e-07	6.66e-07	6.66e-07	6.66e-07
sim8				1500	1500	10	1.2	8	1	1	1	1	1	1	1	1	0.05	0.0001	0.05	0.0001	0.0001	0.0001	0.0001	0.0001	0.0001	0.0001	0.101	0.005	0.098	0.004	0.01	0.0007	0	0	0	0	0	0	0	0	0.000134633	7.89783e-07	3.16667e-05	6.666e-08	6.666e-08	6.666e-08	6.666e-08	6.666e-08	6.666e-08
sim9				1500	1500	10	1.5	2	1	1	1	1	1	1	1	1	0.01	0.001	0.01	0.001	0.001	0.001	0.001	0.001	0.001	0.001	0.149	0.009	0.091	0.004	0.005	0.001	0	0	0	0	0	0	0	0	3.3225e-05	1.99833e-06	6.6e-06	6.66e-07	6.66e-07	6.66e-07	6.66e-07	6.66e-07	6.66e-07
sim10				1500	1500	10	1.5	8	1	1	1	1	1	1	1	1	0.01	0.0001	0.01	0.0001	0.0001	0.0001	0.0001	0.0001	0.0001	0.0001	0.147	0.009	0.12	0.005	0.005	0.0007	0	0	0	0	0	0	0	0	3.3225e-05	7.89783e-07	6.6e-06	6.666e-08	6.666e-08	6.666e-08	6.666e-08	6.666e-08	6.666e-08
sim11		50:50:0	10 rare	1500	1500	10	2	2	2	2	2	1	1	1	1	1	0.001	0.001	0.001	0.001	0.001	0.001	0.001	0.001	0.001	0.001	0.101	0.002	0.195	0.012	0.001	0.001	0.001	0.001	0.001	0	0	0	0	0	1.99833e-06	1.99833e-06	1.99833e-06	1.99833e-06	1.99833e-06	6.66e-07	6.66e-07	6.66e-07	6.66e-07
sim12				1500	1500	10	8	8	8	8	8	1	1	1	1	1	0.0001	0.0001	0.0001	0.0001	0.0001	0.0001	0.0001	0.0001	0.0001	0.0001	0.154	0	0.512	0.047	0.0007	0.0007	0.0007	0.0007	0.0007	0	0	0	0	0	7.89783e-07	7.89783e-07	7.89783e-07	7.89783e-07	7.89783e-07	6.666e-08	6.666e-08	6.666e-08	6.666e-08
sim13			1 common (neutral), 9 rare	1500	1500	10	2	2	2	2	2	1	1	1	1	1	0.001	0.001	0.001	0.001	0.001	0.05	0.001	0.001	0.001	0.001	0.039	0	0.143	0.008	0.001	0.001	0.001	0.001	0.001	0	0	0	0	0	1.99833e-06	1.99833e-06	1.99833e-06	1.99833e-06	1.99833e-06	3.16667e-05	6.66e-07	6.66e-07	6.66e-07
sim14				1500	1500	10	8	8	8	8	8	1	1	1	1	1	0.0001	0.0001	0.0001	0.0001	0.0001	0.05	0.0001	0.0001	0.0001	0.0001	0.017	0	0.168	0.008	0.0007	0.0007	0.0007	0.0007	0.0007	0	0	0	0	0	7.89783e-07	7.89783e-07	7.89783e-07	7.89783e-07	7.89783e-07	3.16667e-05	6.666e-08	6.666e-08	6.666e-08
sim15				1500	1500	10	2	2	2	2	2	1	1	1	1	1	0.001	0.001	0.001	0.001	0.001	0.01	0.001	0.001	0.001	0.001	0.024	0	0.122	0.005	0.001	0.001	0.001	0.001	0.001	0	0	0	0	0	1.99833e-06	1.99833e-06	1.99833e-06	1.99833e-06	1.99833e-06	6.6e-06	6.66e-07	6.66e-07	6.66e-07
sim16				1500	1500	10	8	8	8	8	8	1	1	1	1	1	0.0001	0.0001	0.0001	0.0001	0.0001	0.01	0.0001	0.0001	0.0001	0.0001	0.013	0	0.117	0.006	0.0007	0.0007	0.0007	0.0007	0.0007	0	0	0	0	0	7.89783e-07	7.89783e-07	7.89783e-07	7.89783e-07	7.89783e-07	6.6e-06	6.666e-08	6.666e-08	6.666e-08
sim17			2 common (1 neutral, 1 risk incr), 8 rare	1500	1500	10	1.2	2	2	2	2	1	1	1	1	1	0.05	0.001	0.001	0.001	0.001	0.05	0.001	0.001	0.001	0.001	0.147	0.007	0.235	0.021	0.01	0.001	0.001	0.001	0.001	0	0	0	0	0	0.000134633	1.99833e-06	1.99833e-06	1.99833e-06	1.99833e-06	3.16667e-05	6.66e-07	6.66e-07	6.66e-07
sim18				1500	1500	10	1.2	8	8	8	8	1	1	1	1	1	0.05	0.0001	0.0001	0.0001	0.0001	0.05	0.0001	0.0001	0.0001	0.0001	0.127	0.006	0.298	0.029	0.01	0.0007	0.0007	0.0007	0.0007	0	0	0	0	0	0.000134633	7.89783e-07	7.89783e-07	7.89783e-07	7.89783e-07	3.16667e-05	6.666e-08	6.666e-08	6.666e-08
sim19				1500	1500	10	1.5	2	2	2	2	1	1	1	1	1	0.01	0.001	0.001	0.001	0.001	0.01	0.001	0.001	0.001	0.001	0.178	0.011	0.258	0.024	0.005	0.001	0.001	0.001	0.001	0	0	0	0	0	3.3225e-05	1.99833e-06	1.99833e-06	1.99833e-06	1.99833e-06	6.6e-06	6.66e-07	6.66e-07	6.66e-07
sim20				1500	1500	10	1.5	8	8	8	8	1	1	1	1	1	0.01	0.0001	0.0001	0.0001	0.0001	0.01	0.0001	0.0001	0.0001	0.0001	0.165	0.01	0.291	0.027	0.005	0.0007	0.0007	0.0007	0.0007	0	0	0	0	0	3.3225e-05	7.89783e-07	7.89783e-07	7.89783e-07	7.89783e-07	6.6e-06	6.666e-08	6.666e-08	6.666e-08
sim21		80:20:0	10 rare	1500	1500	10	2	2	2	2	2	2	2	2	1	1	0.001	0.001	0.001	0.001	0.001	0.001	0.001	0.001	0.001	0.001	0.192	0.009	0.508	0.097	0.001	0.001	0.001	0.001	0.001	0.001	0.001	0.001	0	0	1.99833e-06	1.99833e-06	1.99833e-06	1.99833e-06	1.99833e-06	1.99833e-06	1.99833e-06	1.99833e-06	6.66e-07
sim22				1500	1500	10	8	8	8	8	8	8	8	8	1	1	0.0001	0.0001	0.0001	0.0001	0.0001	0.0001	0.0001	0.0001	0.0001	0.0001	0.335	0.002	0.875	0.325	0.0007	0.0007	0.0007	0.0007	0.0007	0.0007	0.0007	0.0007	0	0	7.89783e-07	7.89783e-07	7.89783e-07	7.89783e-07	7.89783e-07	7.89783e-07	7.89783e-07	7.89783e-07	6.666e-08
sim23			1 common (neutral), 9 rare	1500	1500	10	2	2	2	2	2	2	2	2	1	1	0.001	0.001	0.001	0.001	0.001	0.001	0.001	0.001	0.05	0.001	0.085	0.001	0.403	0.051	0.001	0.001	0.001	0.001	0.001	0.001	0.001	0.001	0	0	1.99833e-06	1.99833e-06	1.99833e-06	1.99833e-06	1.99833e-06	1.99833e-06	1.99833e-06	1.99833e-06	3.16667e-05
sim24				1500	1500	10	8	8	8	8	8	8	8	8	1	1	0.0001	0.0001	0.0001	0.0001	0.0001	0.0001	0.0001	0.0001	0.05	0.0001	0.024	0	0.435	0.059	0.0007	0.0007	0.0007	0.0007	0.0007	0.0007	0.0007	0.0007	0	0	7.89783e-07	7.89783e-07	7.89783e-07	7.89783e-07	7.89783e-07	7.89783e-07	7.89783e-07	7.89783e-07	3.16667e-05
sim25				1500	1500	10	2	2	2	2	2	2	2	2	1	1	0.001	0.001	0.001	0.001	0.001	0.001	0.001	0.001	0.01	0.001	0.045	0	0.353	0.044	0.001	0.001	0.001	0.001	0.001	0.001	0.001	0.001	0	0	1.99833e-06	1.99833e-06	1.99833e-06	1.99833e-06	1.99833e-06	1.99833e-06	1.99833e-06	1.99833e-06	6.6e-06
sim26				1500	1500	10	8	8	8	8	8	8	8	8	1	1	0.0001	0.0001	0.0001	0.0001	0.0001	0.0001	0.0001	0.0001	0.01	0.0001	0.017	0	0.339	0.036	0.0007	0.0007	0.0007	0.0007	0.0007	0.0007	0.0007	0.0007	0	0	7.89783e-07	7.89783e-07	7.89783e-07	7.89783e-07	7.89783e-07	7.89783e-07	7.89783e-07	7.89783e-07	6.6e-06
sim27			2 common (1 neutral, 1 risk incr), 8 rare	1500	1500	10	1.2	2	2	2	2	2	2	2	1	1	0.05	0.001	0.001	0.001	0.001	0.001	0.001	0.001	0.05	0.001	0.199	0.011	0.525	0.1	0.01	0.001	0.001	0.001	0.001	0.001	0.001	0.001	0	0	0.000134633	1.99833e-06	1.99833e-06	1.99833e-06	1.99833e-06	1.99833e-06	1.99833e-06	1.99833e-06	3.16667e-05
sim28				1500	1500	10	1.2	8	8	8	8	8	8	8	1	1	0.05	0.0001	0.0001	0.0001	0.0001	0.0001	0.0001	0.0001	0.05	0.0001	0.146	0.007	0.552	0.109	0.01	0.0007	0.0007	0.0007	0.0007	0.0007	0.0007	0.0007	0	0	0.000134633	7.89783e-07	7.89783e-07	7.89783e-07	7.89783e-07	7.89783e-07	7.89783e-07	7.89783e-07	3.16667e-05
sim29				1500	1500	10	1.5	2	2	2	2	2	2	2	1	1	0.01	0.001	0.001	0.001	0.001	0.001	0.001	0.001	0.01	0.001	0.204	0.013	0.515	0.09	0.005	0.001	0.001	0.001	0.001	0.001	0.001	0.001	0	0	3.3225e-05	1.99833e-06	1.99833e-06	1.99833e-06	1.99833e-06	1.99833e-06	1.99833e-06	1.99833e-06	6.6e-06
sim30				1500	1500	10	1.5	8	8	8	8	8	8	8	1	1	0.01	0.0001	0.0001	0.0001	0.0001	0.0001	0.0001	0.0001	0.01	0.0001	0.176	0.011	0.5	0.083	0.005	0.0007	0.0007	0.0007	0.0007	0.0007	0.0007	0.0007	0	0	3.3225e-05	7.89783e-07	7.89783e-07	7.89783e-07	7.89783e-07	7.89783e-07	7.89783e-07	7.89783e-07	6.6e-06
sim31		20:60:20	10 rare	1500	1500	10	2	2	1	1	1	1	1	1	0.5	0.5	0.001	0.001	0.001	0.001	0.001	0.001	0.001	0.001	0.001	0.001	0.044	0	0.015	0	0.001	0.001	0	0	0	0	0	0	-0.0005	-0.0005	1.99833e-06	1.99833e-06	6.66e-07	6.66e-07	6.66e-07	6.66e-07	6.66e-07	6.66e-07	7.49583e-07
sim32				1500	1500	10	8	8	1	1	1	1	1	1	0.125	0.125	0.0001	0.0001	0.0001	0.0001	0.0001	0.0001	0.0001	0.0001	0.0001	0.0001	0.029	0	0.056	0	0.0007	0.0007	0	0	0	0	0	0	-8.75e-05	-8.75e-05	7.89783e-07	7.89783e-07	6.666e-08	6.666e-08	6.666e-08	6.666e-08	6.666e-08	6.666e-08	4.51529e-08
sim33			1 common (neutral), 9 rare	1500	1500	10	2	2	1	1	1	1	1	1	0.5	0.5	0.001	0.001	0.05	0.001	0.001	0.001	0.001	0.001	0.001	0.001	0.021	0	0.012	0	0.001	0.001	0	0	0	0	0	0	-0.0005	-0.0005	1.99833e-06	1.99833e-06	3.16667e-05	6.66e-07	6.66e-07	6.66e-07	6.66e-07	6.66e-07	7.49583e-07
sim34				1500	1500	10	8	8	1	1	1	1	1	1	0.125	0.125	0.0001	0.0001	0.05	0.0001	0.0001	0.0001	0.0001	0.0001	0.0001	0.0001	0.01	0	0.022	0.001	0.0007	0.0007	0	0	0	0	0	0	-8.75e-05	-8.75e-05	7.89783e-07	7.89783e-07	3.16667e-05	6.666e-08	6.666e-08	6.666e-08	6.666e-08	6.666e-08	4.51529e-08
sim35				1500	1500	10	2	2	1	1	1	1	1	1	0.5	0.5	0.001	0.001	0.01	0.001	0.001	0.001	0.001	0.001	0.001	0.001	0.014	0	0.012	0	0.001	0.001	0	0	0	0	0	0	-0.0005	-0.0005	1.99833e-06	1.99833e-06	6.6e-06	6.66e-07	6.66e-07	6.66e-07	6.66e-07	6.66e-07	7.49583e-07
sim36				1500	1500	10	8	8	1	1	1	1	1	1	0.125	0.125	0.0001	0.0001	0.01	0.0001	0.0001	0.0001	0.0001	0.0001	0.0001	0.0001	0.011	0	0.018	0	0.0007	0.0007	0	0	0	0	0	0	-8.75e-05	-8.75e-05	7.89783e-07	7.89783e-07	6.6e-06	6.666e-08	6.666e-08	6.666e-08	6.666e-08	6.666e-08	4.51529e-08
sim37			3 common (1 neutral, 1 risk incr, 1 risk decr), 7 rare	1500	1500	10	1.2	2	1	1	1	1	1	1	0.83	0.5	0.05	0.001	0.05	0.001	0.001	0.001	0.001	0.001	0.05	0.001	0.214	0.016	0.009	0	0.01	0.001	0	0	0	0	0	0	-0.0085	-0.0005	0.000134633	1.99833e-06	3.16667e-05	6.66e-07	6.66e-07	6.66e-07	6.66e-07	6.66e-07	0.000101343
sim38				1500	1500	10	1.2	8	1	1	1	1	1	1	0.83	0.125	0.05	0.0001	0.05	0.0001	0.0001	0.0001	0.0001	0.0001	0.05	0.0001	0.211	0.014	0.01	0	0.01	0.0007	0	0	0	0	0	0	-0.0085	-8.75e-05	0.000134633	7.89783e-07	3.16667e-05	6.666e-08	6.666e-08	6.666e-08	6.666e-08	6.666e-08	0.000101343
sim39				1500	1500	10	1.5	2	1	1	1	1	1	1	0.67	0.5	0.01	0.001	0.01	0.001	0.001	0.001	0.001	0.001	0.01	0.001	0.231	0.019	0.015	0	0.005	0.001	0	0	0	0	0	0	-0.0033	-0.0005	3.3225e-05	1.99833e-06	6.6e-06	6.66e-07	6.66e-07	6.66e-07	6.66e-07	6.66e-07	1.64084e-05
sim40				1500	1500	10	1.5	8	1	1	1	1	1	1	0.67	0.125	0.01	0.0001	0.01	0.0001	0.0001	0.0001	0.0001	0.0001	0.01	0.0001	0.215	0.017	0.015	0	0.005	0.0007	0	0	0	0	0	0	-0.0033	-8.75e-05	3.3225e-05	7.89783e-07	6.6e-06	6.666e-08	6.666e-08	6.666e-08	6.666e-08	6.666e-08	1.64084e-05
Null1	Null Hypothesis Simulations	0:100:0	10 rare	1500	1500	10	1	1	1	1	1	1	1	1	1	1	0.001	0.001	0.001	0.001	0.001	0.001	0.001	0.001	0.001	0.001	0.006	0	0.008	0	0	0	0	0	0	0	0	0	0	0	6.66e-07	6.66e-07	6.66e-07	6.66e-07	6.66e-07	6.66e-07	6.66e-07	6.66e-07	6.66e-07
Null2				1500	1500	10	1	1	1	1	1	1	1	1	1	1	0.0001	0.0001	0.0001	0.0001	0.0001	0.0001	0.0001	0.0001	0.0001	0.0001	0	0	0.003	0	0	0	0	0	0	0	0	0	0	0	6.666e-08	6.666e-08	6.666e-08	6.666e-08	6.666e-08	6.666e-08	6.666e-08	6.666e-08	6.666e-08
Null3			1 common, 9 rare	1500	1500	10	1	1	1	1	1	1	1	1	1	1	0.05	0.001	0.001	0.001	0.001	0.001	0.001	0.001	0.001	0.001	0.01	0	0.009	0	0	0	0	0	0	0	0	0	0	0	3.16667e-05	6.66e-07	6.66e-07	6.66e-07	6.66e-07	6.66e-07	6.66e-07	6.66e-07	6.66e-07
Null4				1500	1500	10	1	1	1	1	1	1	1	1	1	1	0.05	0.0001	0.0001	0.0001	0.0001	0.0001	0.0001	0.0001	0.0001	0.0001	0.011	0	0.012	0	0	0	0	0	0	0	0	0	0	0	3.16667e-05	6.666e-08	6.666e-08	6.666e-08	6.666e-08	6.666e-08	6.666e-08	6.666e-08	6.666e-08
Null5				1500	1500	10	1	1	1	1	1	1	1	1	1	1	0.01	0.001	0.001	0.001	0.001	0.001	0.001	0.001	0.001	0.001	0.01	0	0.008	0	0	0	0	0	0	0	0	0	0	0	6.6e-06	6.66e-07	6.66e-07	6.66e-07	6.66e-07	6.66e-07	6.66e-07	6.66e-07	6.66e-07
Null6				1500	1500	10	1	1	1	1	1	1	1	1	1	1	0.01	0.0001	0.0001	0.0001	0.0001	0.0001	0.0001	0.0001	0.0001	0.0001	0.011	0	0.01	0	0	0	0	0	0	0	0	0	0	0	6.6e-06	6.666e-08	6.666e-08	6.666e-08	6.666e-08	6.666e-08	6.666e-08	6.666e-08	6.666e-08
Null7			2 common, 8 rare	1500	1500	10	1	1	1	1	1	1	1	1	1	1	0.05	0.05	0.001	0.001	0.001	0.001	0.001	0.001	0.001	0.001	0.01	0	0.011	0	0	0	0	0	0	0	0	0	0	0	3.16667e-05	3.16667e-05	6.66e-07	6.66e-07	6.66e-07	6.66e-07	6.66e-07	6.66e-07	6.66e-07
Null8				1500	1500	10	1	1	1	1	1	1	1	1	1	1	0.05	0.05	0.0001	0.0001	0.0001	0.0001	0.0001	0.0001	0.0001	0.0001	0.009	0	0.011	0	0	0	0	0	0	0	0	0	0	0	3.16667e-05	3.16667e-05	6.666e-08	6.666e-08	6.666e-08	6.666e-08	6.666e-08	6.666e-08	6.666e-08
Null9				1500	1500	10	1	1	1	1	1	1	1	1	1	1	0.01	0.01	0.001	0.001	0.001	0.001	0.001	0.001	0.001	0.001	0.009	0	0.01	0	0	0	0	0	0	0	0	0	0	0	6.6e-06	6.6e-06	6.66e-07	6.66e-07	6.66e-07	6.66e-07	6.66e-07	6.66e-07	6.66e-07
Null10				1500	1500	10	1	1	1	1	1	1	1	1	1	1	0.01	0.01	0.0001	0.0001	0.0001	0.0001	0.0001	0.0001	0.0001	0.0001	0.007	0	0.008	0	0	0	0	0	0	0	0	0	0	0	6.6e-06	6.6e-06	6.666e-08	6.666e-08	6.666e-08	6.666e-08	6.666e-08	6.666e-08	6.666e-08
[truncated: 1 more columns]
